# Supplementary material for: What are the working mechanisms of a web-based workplace sitting intervention targeting psychosocial factors and action planning?
Source: BMC Public Health. 2017 May 3;17:382. doi: 10.1186/s12889-017-4325-5 (PMC5415713; doi:10.1186/s12889-017-4325-5)
Supplement: Supplementary file 1 — Dataset. Data collected and used in this study. (XLS 108 kb) [file 12889_2017_4325_MOESM1_ESM.xls]

## Sheet: Blad1
WORKHOURS	WORKTERM	HEIGHT	WEIGHT	CT_vs_other	actieplan_gemaakt_pre	AWSQ3	AWSQ4	AWSQ3_T	IPAQSF1	IPAQSF2	IPAQSF3	IPAQSF4	IPAQSF5	IPAQSF6	KNOWLEDGE2	KNOWLEDGE3	KNOWLEDGE4	ATT_CHANGE_HEALTHY	ATT_CHANGE_FEASIBLE_ME	ATT_CHANGE_DISTURBING	ATT_CHANGE_AWKWARD	ATT_CHANGE_RELAXING	ATT_CHANGE_TIME	SE_CHANGE_TIRED	SE_CHANGE_COLLEAGUES	SE_CHANGE_BOSS	SE_CHANGE_BUSY	SOC_SUP_CHANGE	INTENTION_CHANGE	post_AWSQ3	post_AWSQ4	post_AWSQ3_T	post_IPAQSF1	post_IPAQSF2	post_IPAQSF3	post_IPAQSF4	post_IPAQSF5	post_IPAQSF6	post_KNOWLEDGE2	post_KNOWLEDGE3	post_KNOWLEDGE4	post_ATT_CHANGE_HEALTHY	post_ATT_CHANGE_FEASIBLE_ME	post_ATT_CHANGE_DISTURBING	post_ATT_CHANGE_AWKWARD	post_ATT_CHANGE_RELAXING	post_ATT_CHANGE_TIME	post_SE_CHANGE_TIRED	post_SE_CHANGE_COLLEAGUES
480	5	161	70	1	0	660	45	660	7	40	6	50	0		3	2	3	5	3	2	2	5	1	3	3	3	3	2	1
510	5	160	59	1	0	420	0	420	2	10	4	20	0		2	1	3	4	3	2	3	3	2	4	3	4	2	3	1
450	7	165	68	1	0	600	0	600	3	10	1	20	0		3	2	3	4	3	2	3	3	3	4	3	4	4	2	2
480	5	177	71	1	0	360	30	360	6	20	6	30	3	50	2	1	3	5	4	3	2	4	2	4	4	4	4	2	1
510	11	163	69	1	0	420	0	420	7	50	1	50	1	180	1	1	3	5	4	2	1	5	1	5	5	5	3	2	1
450	7	157	69	1	0	300	0	300	7	30	7	90	1	90	2	2	3	5	5	1	1	5	1	5	5	5	4	4	1
450	10	162	86	1	0	240	15	240	5	40	4	40	2	20	3	3	3	4	4	2	2	4	1	3	3	3	3	1	2
510	2	173	70	1	0	780	45	720	7	20	7	30	2	40	3	3	3	4	2	3	4	5	3	4	3	2	2	2	2
450	5	172	69	1	0	360	360	360	7	30	3	80	3	60	2	3	2	5	5	1	1	5	1	5	5	5	5	2	1
450	4	163	60	1	0	720	300	720	5	30	0		0		3	2	3	5	4	4	1	5	2	4	2	2	2	2	1
570	4	180	80	1	0	600	15	600	3	20	2	40	2	40	2	2	2	5	4	3	2	1	2	2	5	5	3	3	2
510	4	172	73	1	0	660	0	660	7	10	7	10	0		2	2	3	4	4	2	2	3	2	4	4	4	4	1	3
540	8	168	59	1	0	360	60	360	7	30	4	60	3	60	3	3	3	5	4	2	1	4	2	4	4	4	4	2	2
510	5	173	80	1	0	480	0	480	4	20	0		3	20	2	2	3	4	4	4	2	4	2	2	4	2	4	1	2
480	3	160	53	1	0	360	15	360	3	20	5	40	0		2	1	3	5	4	3	2	4	3	4	4	3	3	1	2
540	3	182	92	1	0	720	360	720	7	30	3	30	0		2	1	3	5	3	1	1	5	1	3	5	3	3	1	1
				1	0
450	3	176	73	1	0	600	180	600	2	10	1	30	1	190	3	2	3	5	3	1	1	2	1	4	4	4	4	1	2
240	4	162	55	1	0	420	240	420	4	40	7	190	0		3	2	3	4	3	2	4	4	1	4	2	4	3	2	2
510	2	162	52	1	0	420	0	420	7	20	7	20	1	40	3	2	3	5	5	3	3	4	1	4	5	5	3	2	1	420	0	420	7	20	7	30	0	40	3	3	3	5	5	3	1	5	1	5	3
360	4	168	72	1	0	300	0	300	6	20	1	10	0		3	2	3	5	4	1	3	5	1	4	4	4	2	4	1
480	3	188	89	1	0	480	15	480	2	60	7	20	1	60	2	2	3	5	3	1	1	3	2	5	5	3	3	2	2	420	30	420	4	60	1	10	1	60	2	2	3	5	4	1	1	3	1	5	5
510	6	170	65	1	0	540	0	540	7	20	7	80	1	60	1	2	3	5	3	2	3	2	2	4	4	4	4	3	1
480	3	171	67	1	0	480	15	480	7	60	7	60	3	60	3	1	3	5	5	3	1	5	1	5	5	5	5	1	1
600	3	183	76	1	1	720	840	720	5	30	1	20	0		2	2	3	4	5	1	3	2	2	3	4	4	3	2	2
600	1	172	61	1	1	540	45	540	5	20	2	180	0		2	2	3	4	3	3	2	4	2	4	4	3	2	2	2	360	60	360	3	190	2	190	0		2	2	2	4	4	3	3	4	2	3	3
360	5	181	85	1	1	540	360	540	6	40	7	60	1	10	3	2	3	5	3	1	2	3	1	3	4	3	2	1	2	360	0	360	6	20	5	60	1	10	3	3	3	5	3	3	4	3	3	3	3
480	5	176	72	1	1	420	0	420	2	40	0		0		3	3	3	5	4	1	3	3	3	3	4	4	2	1	2	420	0	420	3	30	0		0		3	3	3	5	3	1	3	3	3	3	5
480	3	159	60	1	1	300	0	300	7	60	7	60	0		3	1	3	5	3	2	2	5	1	4	4	3	3	1	2
240	2	170	70	1	1	240	0	240	7	190	7	100	2	60	2	1	3	5	5	1	2	5	2	4	4	4	4	1	2	420	0	420	7	10	7	40	3	40	1	1	3	4	4	2	2	2	3	4	4
480	4	170	60	1	1	420	0	420	7	30	2	60	0		3	2	3	5	3	3	3	3	2	3	4	4	4	2	2	420	360	420	4	10	1	30	0		3	3	3	3	2	2	2	2	2	4	4
540	4	186	83	1	1	720	120	720	7	60	7	80	1	120	2	3	3	5	5	2	2	3	1	5	5	5	5	1	2	420	120	420	7	20	5	180	1	120	3	3	3	5	4	3	3	3	3	3	4
480	6	156	64	1	1	420	15	420	4	10	1	30	0		2	2	3	4	4	3	3	4	2	3	3	3	2	2	2	360	30	360	1	20	0	30	0		3	2	3	5	4	3	3	4	4	4	3
450	4	178	64	1	1	420		420	7	20	7	20	2	60	2	2	3	5	5	1	1	3	1	5	5	3	5	3	1	420	0	420	7	60	4	30	2	60	3	2	3	5	4	2	2	3	1	3	4
480	5	180	63	1	1	360	0	360	2	20	7	30	2	150	2	2	3	4	4	3	3	3	1	4	4	3	4	1	1	420	0	420	4	30	7	30	3	150	2	2	3	5	4	2	3	4	1	3	3
480	5	165	60	1	1	360	0	360	3	40	5	60	2	60	2	1	3	4	2	2	4	2	4	3	2	4	2	3	3
450	6	175	72	1	1	420	0	420	7	20	5	60	1	10	2	2	3	5	4	3	2	3	3	4	4	3	4	1	1	180	0	180	6	40	5	20	0	10	3	3	3	5	5	2	2	4	2	3	4
450	3	167	85	1	1	360	120	360	7	30	7	40	1	60	3	3	3	5	3	2	3	4	1	5	5	2	4	4	1	360	120	360	7	30	7	40	0	60	3	3	3	5	4	3	3	3	1	4	3
510	2	178	67	1	1	420	0	420	2	10	7	30	2	60	2	2	3	4	4	2	2	3	3	2	3	4	2	1	2
510	6	168	74	1	1	420	15	420	0		4	60	2	90	3	3	3	5	4	2	3	4	1	4	4	4	3	4	1	420	0	420	0		2	60	1	30	3	3	3	5	4	3	4	3	2	4	3
480	10	168	75	1	1	480	0	480	1	10	1	90	0		3	3	3	5	3	4	3	5	3	4	2	5	3	4	2
510	5	183	79	1	1	300	180	300	6	70	1	60	0		2	2	3	5	3	4	5	4	2	4	3	3	2	1	1	300	360	300	6	60	2	70	0		3	2	3	4	4	4	3	3	4	3	3
450	5	176	92	1	1	720	420	720	2	10	0		2	110	3	3	3	5	3	3	3	4	2	2	2	2	2	2	2	420	0	420	2	10	1		2	120	3	3	3	5	3	2	2	4	2	2	3
450	4	176	55	1	1	420	0	420	4	10	4	30	5	120	3	2	3	5	3	3	3	4	1	4	5	3	2	4	1	360	0	360	5	20	4	20	3	140	3	2	3	4	3	3	2	3	3	4	3
480	3	168	61	1	1	420	15	420	7	30	3	40	0		3	2	3	5	5	1	1	5	1	5	5	5	5	2	1	360	0	360	6	20	2	30	0		3	3	3	5	4	1	1	5	1	5	5
450	5	165	82	1	1	600	15	600	1	90	3	90	2	60	3	2	2	5	4	3	2	4	2	3	4	3	3	3	2	420	0	420	3	20	4	60	0	60	3	2	2	5	4	1	1	4	1	4	4
480	6	173	95	1	1	300	0	300	7	20	0		0		3	2	3	4	3	4	4	4	5	3	2	2	2	1	2	120	0	120	7	20	0		0		3	3	3	5	2	2	2	3	2	2	2
480	5	168	58	1	1	720	300	720	3	70	5	30	3	60	3	2	3	5	4	3	4	3	3	4	4	4	4	1	2	720	300	720	3	40	2	40	2	30	3	3	3	4	3	4	4	3	3	2	3
480	5	163	63	1	1	600	0	600	3	20	2	10	2	40	2	2	3	4	3	3	3	3	2	3	3	2	2	2	2
480	5	183	81	1	1	360	30	360	5	60	2	30	0		2	1	3	4	4	1	1	2	2	4	4	5	4	1	2	240	45	240	7	60	5	50	2	120	2	2	3	4	3	2	4	3	2	3	4
450	4	158	63	1	1	420	0	420	0		4	40	0		2	2	3	4	4	4	3	4	2	4	4	2	2	2	2	360	0	360	2	10	2	10	0		3	2	3	1	2	2	3	2	2	2	2
510	5	186	85	1	1	300	0	300	7	40	7	90	0		2	2	3	4	2	1	1	5	1	2	2	2	2	2	2	300	0	300	7	100	2	20	2	90	3	1	3	5	4	1	1	5	2	4	4
540	3	170	57	1	1	480	0	480	7	40	7	30	4	60	3	1	3	4	3	4	2	2	4	2	2	2	2	4	4	480	0	480	7	10	7	40	5	60	1	1	1	3	2	4	1	3	4	3	3
510	4	168	81	1	1	480	15	480	7	20	7	40	0		3	2	3	4	3	4	4	3	2	2	4	1	2	1	1	360	15	360	7	20	7	20	0		3	3	3	5	4	4	4	4	2	4	4
450	3	174	84	1	1	600	360	600	1	60	1	60	0		2	2	2	4	3	3	4	4	1	3	4	4	2	2	2	420	240	420	5	30	1	30	0		3	2	3	5	4	3	3	3	1	3	4
480	3	162	66	1	1	600	180	600	7	30	4	40	0		3	2	3	5	4	5	3	3	2	5	4	4	2	1	1	420	120	420	7	30	7	40	0		3	2	3	5	4	3	3	5	1	4	5
510	3	182	70	1	1	420	0	420	7	60	7	80	3	60	2	2	3	5	4	2	3	4	2	4	4	2	2	1	2
480	4	182	73	1	1	300	0	300	2	10	7	50	2	90	3	3	3	5	4	2	1	3	1	4	5	4	4	2	1
510	7	168	60	1	1	480	0	480	7	30	7	120	0		3	1	3	5	4	2	4	3	3	4	4	4	3	4	2
480	3	185	98	1	1	240	0	240	7	10	6	20	2	150	2	2	3	5	4	1	2	4	1	4	4	4	4	4	2	180	0	180	6	20	6	20	3	180	2	2	2	5	5	1	1	3	2	4	4
450	6	180	85	1	1	360	0	360	3	10	7	100	2	60	3	2	3	4	3	1	1	3	1	3	4	4	4	2	2
480	4	157	53	1	1	420	15	420	2	10	6	30	0		3	3	3	5	4	3	3	5	2	4	4	4	2	1	1
450	7	168	72	1	1	360	240	360	3	30	2	20	0		2	1	3	5	4	2	2	4	1	4	4	4	3	1	1	360	300	360	4	20	2	20	0		2	2	3	5	3	1	3	4	1	4	4
480	4	167	54	1	1	420	0	420	6	20	6	30	1	30	3	3	3	5	4	1	1	4	1	5	5	5	4	3	1	420	0	420	7	30	1	30	0	30	3	3	3	5	4	2	2	4	1	4	4
450	8	163	65	1	1	480	0	480	1	20	0		0		3	2	3	4	5	1	1	5	2	5	5	5	5	1	1	420	0	420	6	20	0		0		3	3	3	5	5	1	1	5	1	4	5
480	5	194	93	1	1	600	0	600	0		5	20	1	60	3	3	3	5	4	3	3	4	3	4	4	3	3	2	1	420	0	420	0		5	40	0		3	3	3	5	3	3	2	4	2	3	3
510	4	171	65	1	1	420	0	420	3	10	5	10	2	50	3	2	3	4	4	2	4	4	1	3	4	2	3	2	2	360	0	360	6	20	4	20	3	60	3	3	3	5	4	1	3	4	1	4	4
450	3	185	85	1	1	540	420	540	1	20	1	20	0		3	3	3	5	5	1	1	5	1	4	5	4	4	1	1	360	0	360	1	20	0		0		3	3	3	5	4	1	1	4	1	4	4
480	8	168	62	1	1	360	0	360	7	10	2	50	0		2	2	3	4	5	1	2	4	1	3	5	5	4	2	1	300	0	300	7	20	2	20	1	60	3	2	3	4	4	1	2	4	1	4	4
480	5	172	91	1	1	420	0	420	0		0		1	60	3	2	3	5	4	1	2	3	2	5	5	5	4	2	1	480	15	480	3	150	4	190	1	30	3	3	3	5	3	3	3	3	2	3	4
510	4	179	81	1	1	420	120	420	5	10	7	30	1	60	2	2	2	5	4	2	2	3	2	4	4	4	4	1	1	360	60	360	5	30	5	30	1	80	3	3	3	5	4	2	4	4	2	4	4
510	7	174	89	1	1	600	0	600	2	20	2	30	1	20	3	3	3	5	4	2	2	3	3	4	5	4	4	2	1	480	0	480	5	30	3	20	2	30	3	3	3	5	5	1	1	3	1	4	5
480	3	175	66	1	1	480	0	480	6	30	3	40	3	30	2	2	3	4	2	2	4	4	1	1	4	3	5	2	3	480	0	480	4	30	0	20	3	60	1	3	3	2	1	2	4	3	1	4	2
450	5	158	58	1	1	660	240	660	7	10	1	20	2	20	3	2	2	3	3	2	2	3	3	3	1	1	1	1	2	480	120	480	7	10	2	20	1	10	3	3	3	1	2	2	3	5	1	5	5
510	7	180	88	1	1	540	60	540	3	30	7	50	1	30	3	3	3	5	5	2	1	4	1	4	4	4	3	1	1	480	60	480	3	30	2	30	1	30	3	3	3	5	3	1	2	4	2	4	3
480	5	176	75	1	1	540	30	540	2	60	3	190	4	50	3	2	3	4	4	2	2	3	3	4	4	3	3	1	2	300	60	300	3	10	2	20	1	20	3	3	3	4	4	2	2	3	2	3	4
480	3	165	64	1	1	420	0	420	5	10	3	60	0		3	2	3	5	4	3	3	4	3	4	3	3	3	3	2
450	7	162	56	1	1	420	0	420	7	190	0		0		2	2	2	5	4	2	2	4	1	4	4	4	4	1	1
480	2	164	66	0	0	420	0	420	6	20	6	30	1	30	3	3	3	4	2	4	4	2	1	2	2	2	2	1	1	420	0	420	7	20	7	40	2	60	3	3	3	5	3	4	4	3	2	4	3
510	4	181	65	0	0	420	180	420	7	10	2	20	2	190	3	3	2	5	2	2	2	3	2	4	4	4	4	1	1	420	180	420	1	10	2	20	1	10	3	3	3	4	2	2	2	4	3	4	4
450	3	167	89	0	0	420	0	420	7	20	0		0		1	1	1	3	3	3	4	2	2	3	3	4	3	1	2
480	7	172	69	0	0	420	0	420	7	40	2	30	0		2	2	3	5	4	2	3	4	1	4	4	4	3	2	1	420	30	420	7	60	2	40	0		1	2	3	4	3	3	4	3	2	3	3
510	3	177	70	0	0	420	0	420	4	30	1	20	0		3	2	3	5	3	3	4	3	3	4	4	3	4	1	2	360	0	360	5	30	2	30	0		3	3	3	5	3	3	3	3	3	4	4
510	4	171	57	0	0	360	120	360	7	30	5	30	1	60	2	2	3	4	2	4	4	4	3	3	3	2	3	2	3
480	4	164	54	0	0	420	45	420	4	20	5	20	1	60	3	3	3	5	4	2	3	3	2	4	3	3	3	2	2
450	5	163	51	0	0	420	0	420	7	60	3	30	1	120	3	2	3	5	4	1	2	3	1	3	4	3	3	1	1	480	0	480	5	30	3	30	0		3	3	3	5	3	4	3	5	1	4	4
570	4	181	69	0	0	360	15	360	7		7	20	2	90	2	2	3	5	4	1	2	1	2	3	4	4	4	2	3	300	30	300	7	30	6	40	2	60	3	2	3	4	3	1	4	2	1	3	3
480	5	167	54	0	0	600	0	600	1	150	1	120	0		3	2	3	1	3	4	2	5	2	5	5	4	3	5	2	600	0	600	1	120	0		0		3	3	3	5	3	4	3	5	4	3	4
600	6	164	81	0	0	540	30	540	2	30	5	30	1	60	2	1	3	3	3	3	4	3	2	3	3	3	3	1	1
450	5	178	90	0	0	480	0	480	7	20	2	20	2	60	3	2	3	2	3	2	2	3	2	3	3	4	3	3	2	480	0	480	7	20	0	20	2	120	2	3	3	5	4	2	2	4	1	4	4
540	3	165	60	0	0	420	0	420	4	20	7	70	6	80	3	3	3	5	5	1	1	5	1	5	5	4	3	3	1	480	0	480	1	10	7	60	3	120	3	3	3	5	5	1	1	5	1	5	5
450	3	170	55	0	0	360	0	360	7	30	2		1	30	3	3	3	5	4	2	1	4	1	4	5	4	4	3	1	360	0	360	7	60	1	30	0	30	3	3	3	5	4	1	1	4	1	4	4
480	5	183	80	0	0	420	180	420	7	20	4	40	0		3	2	3	5	4	1	2	5	1	3	3	4	4	1	2	360	0	360	7	20	0	40	0		3	3	3	5	5	1	2	3	2	3	4
450	3	167	57	0	0	360	0	360	7	60	0		0		3	3	3	5	4	1	4	3	4	4	4	4	2	2	2	360	0	360	7	40	3	40	0		3	2	3	5	3	3	3	4	2	4	3
510	3	172	50	0	0	480	0	480	7	20	5	20	3	60	3	3	3	5	1	3	5	2	3	2	2	1	2	2	3	480	0	480	4	20	3	30	3	60	3	3	3	5	3	4	4	3	4	2	2
450	11	167	63	0	0	360	0	360	7	30	7	60	1	120	3	3	3	5	5	4	1	5	1	5	5	5	5	2	1	300	0	300	7	30	7	180	5	180	3	1	3	5	5	1	1	5	1	5	5
480	4	158	49	0	0	420	0	420	7	30	5	20	0		2	2	3	5	3	1	1	2	1	3	5	3	4	3	1	360	0	360	5	40	4	30	0		2	2	3	5	4	1	1	3	1	3	5
540	3	157	52	0	0	480	180	480	0		7	20	0		3	2	3	5	4	2	2	3	3	4	4	4	3	1	2	540	180	540	2	10	7	20	1	10	3	2	3	5	3	2	4	4	2	4	4
450	9	160	91	0	0	420	0	420	7	50	1	40	0		1	1	3	4	2	4	4	3	2	3	4	3	2	2	2	420	0	420	7	40	0	40	0		2	1	3	4	2	4	2	3	1	4	4
480	4	184	77	0	0	420	0	420	5	20	1	50	1	60	3	3	3	5	3	3	4	4	2	3	3	4	3	1	2	480	0	480	5	20	2	40	1	60	3	3	3	5	3	3	4	3	2	3	2
450	2	157	46	0	0	420	0	420	4	20	4	30	1	60	3	2	3	5	5	1	1	5	1	5	5	2	5	3	1	420	0	420	7	20	0		0		3	2	3	4	3	2	3	4	1	3	3
480	4	178	77	0	0	360		360	2	10	2	10	0		2	2	3	4	4	1	1	4	1	3	4	3	3	4	1	420	0	420	7	10	0	10	0		1	2	3	4	3	2	2	2	2	3	4
480	3	174	68	0	0	480	0	480	3	190	5	170	0		2	2	3	5	4	3	3	2	2	4	3	4	4	1	2	420	0	420	6	30	7	180	0		3	2	3	5	3	5	5	2	1	3	2
510	5	183	82	0	0	480	0	480	6	20	4	20	2	120	2	2	3	5	4	1	2	2	1	3	3	3	3	1	2	480	0	480	5	20	5	20	2	120	3	2	3	5	3	1	2	4	1	2	4
480	3	176	70	0	0	240	300	240	5	60	5	20	0		1	1	3	5	5	1	1	4	1	1	1	2	2	1	1	240	240	240	5	60	5	20	0		1	1	3	5	5	1	1	5	1	4	4
510	3	171	56	0	0	420	300	420	4	30	3	30	1	40	3	2	3	5	4	1	1	4	1	4	4	4	4	2	1	420	0	420	5	30	1	30	0	40	3	3	3	4	4	1	1	4	1	4	4
480	2	181	66	0	0	420	0	420	5	20	1	20	2	30	3	3	3	4	2	2	2	3	2	3	3	2	2	1	3	420	0	420	7	20	4	20	1	60	3	2	3	5	3	3	4	2	2	2	2
450	7	186	74	0	0	420	420	420	7	10	0		0		2	2	3	5	5	1	1	5	1	5	5	5	4	1	1	300	300	300	3	20	3	10	0		3	3	3	5	5	1	1	5	1	4	5
450	3	165	60	0	0	420	120	420	7	60	5	40	3	50	3	3	3	5	3	3	2	4	1	4	4	4	4	2	1	420	0	420	7	60	3	40	3	60	3	3	3	4	4	4	2	4	1	4	4
570	7	176	72	0	0	360	30	360	7	40	2	40	1	30	2	2	3	5	3	3	3	5	2	3	3	4	3	2	3	420	30	420	7	40	2	40	1	30	3	3	3	5	3	3	3	5	1	4	5
450	5	165	70	0	0	420	0	420	3	20	4	20	0		3	3	3	5	4	4	4	2	2	4	4	4	3	1	2	420	0	420	3	10	3	40	0		3	2	3	4	4	3	3	4	1	4	5
510	9	195	110	0	0	480	0	480	3	20	2	60	0		3	1	3	4	4	1	2	4	1	4	4	4	4	1	2	480	0	480	3	30	2	20	0		3	2	3	5	5	1	1	5	1	5	5
450	3	170	56	0	0	420	0	420	7	30	7	40	3	120	3	3	3	5	4	3	3	3	4	4	4	4	3	4	2
480	6	182	95	0	0	300	60	300	5	40	2	30	1	30	2	2	3	4	4	1	1	3	1	4	4	4	4	1	2	180	60	180	6	20	3	90	0		3	2	2	3	3	1	1	4	1	3	4
510	3	167	66	0	0	420	30	420	7	90	6	30	0		3	2	3	4	3	3	4	1	3	1	2	1	2	2	2
480	7	181	82	0	0	420	0	420	6	10	2	120	2	190	3	3	3	5	3	1	3	4	3	3	4	4	3	1	2	420	0	420	7	30	7	40	1	190	3	3	3	4	2	2	3	4	2	3	3
480	3	168	71	0	0	480	0	480	7	20	5	40	1	50	3	2	3	3	3	4	4	3	3	3	2	2	3	1	3	420	0	420	6	20	2	40	1	50	2	2	3	4	3	3	4	2	3	3	2
480	5	180	88	0	0	360	0	360	7	40	7	90	4	100	1	2	3	5	5	1	1	3	1	5	5	5	5	3	1	420	45	420	7	20	2	20	7	60	3	1	3	4	4	2	2	3	2	4	4
510	4	185	75	0	0	480	0	480	7	190	1	190	0		3	3	3	5	4	1	1	5	1	4	5	4	4	1	1	480	0	480	7	130	1	40	1	40	3	3	2	5	4	1	2	5	2	4	4
480	4	159	69	0	0	420	0	420	7	30	1	30	0		3	2	3	5	4	1	1	3	1	5	5	5	5	1	1	420	0	420	4	30	1	20	0		3	2	3	5	4	1	1	3	1	5	5
450	7	165	71	0	0	300	0	300	7	30	7	60	1	90	3	2	3	5	5	2	2	4	2	3	4	4	2	2	2	300	0	300	7	60	7	60	1	90	3	3	3	4	4	3	2	4	2	4	4
360	3	168	61	0	0	360		360	2	20	6	40	2	90	3	3	3	4	4	2	2	3	1	4	4	4	4	3	1	300	0	300	1	20	5	40	1	60	2	2	3	4	4	2	2	3	2	3	4
480	5	177	74	0	0	420	0	420	5	10	1	20	5	60	2	1	3	5	4	2	4	2	2	4	4	4	3	1	2	360	0	360	6	20	1	20	1	90	3	3	3	5	4	3	3	4	2	4	4
450	1	178	89	0	0	480	0	480	5	20	6	30	0		1	1	3	3	2	4	4	2	3	3	2	3	2	1	2	420	180	420	5	30	0		0		2	1	3	4	2	5	5	4	2	4	4
510	3	180	73	0	0	360	15	360	7	30	4	20	0		3	3	3	1	5	4	3	4	1	4	4	2	3	3	1
480	3	162	90	0	0	420	0	420	7	40	0		0		3	2	3	5	4	1	4	4	2	4	4	4	4	3	1	420	0	420	7	20	2	10	2	60	2	2	3	5	3	2	2	4	2	4	4
510	3	182	68	0	0	480	0	480	7	50	1	190	2	50	3	3	3	5	4	1	1	3	2	5	5	5	5	3	1	420	180	420	7	40	7	40	2	60	3	3	3	5	4	2	3	4	1	4	4
480	5	155	60	0	0	420	0	420	1	10	2	20	0		3	2	3	4	4	1	1	3	2	4	4	4	4	2	2
510	2	180	70	0	0	360	0	360	7	20	3	20	3	30	3	2	3	5	5	1	1	4	2	4	4	4	3	1	1	420	0	420	2	10	4	10	1	50	3	3	3	5	5	2	2	4	2	4	5
450	4	180	82	0	0	420	180	420	7	30	4	150	0		3	1	3	4	4	2	2	4	2	4	4	4	4	2	2	420	180	420	7	30	2	40	0		3	2	3	5	5	2	2	4	2	2	4
450	11	159	71	0	0	420	0	420	7	30	1	60	1	120	1	1	3	5	5	1	1	5	1	5	5	5	5	3	1	420	0	420	7	30	3	30	0		1	1	3	5	5	1	1	3	1	4	5
450	10	189	84	0	0	300	45	300	4	10	7	90	2	80	3	2	3	5	4	1	2	3	2	5	5	4	5	1	2	300	60	300	5	10	2	20	1	120	2	2	3	5	4	2	3	2	2	4	4
480	5	163	69	0	0	420	0	420	5	20	0		3	60	2	2	3	2	3	3	4	3	2	3	3	2	2	1	2
480	3	167	57	0	0	420	0	420	6	20	2	20	0		2	1	2	3	3	3	3	3	3	3	3	3	3	2	3	480	0	480	5	30	2	60	0		2	2	2	4	3	4	3	3	2	3	3
480	4	165	68	0	0	300	0	300	7	30	5	30	0		3	3	3	4	3	4	3	4	1	3	4	4	4	3	2	240	0	240	7	40	7	30	0		3	2	3	5	5	1	3	3	1	3	2
480	4	168	63	0	0	420	0	420	4	30	4	30	2	50	3	3	3	4	3	2	3	3	1	3	3	4	2	2	2	360	0	360	6	20	7	30	2	50	3	2	3	4	3	2	3	3	3	4	4
450	7	164	75	0	0	420	0	420	2	10	5	60	2	20	2	2	3	4	4	2	2	3	2	4	4	3	2	1	2	420	0	420	7	20	4	50	1	20	2	2	3	5	3	3	4	4	2	3	3
480	7	176	88	0	0	360	120	360	3	50	1	20	1	190	3	3	3	5	4	3	3	5	2	3	4	4	4	3	1	420	0	420	4	40	1	20	1	40	3	3	3	5	4	3	3	4	2	4	4
450	3	180	73	0	0	420	180	420	2	20	7	50	4	60	3	3	3	5	5	1	1	5	1	5	5	2	5	4	2	420	0	420	3	20	5	20	4	80	3	3	3	5	5	2	4	5	1	5	5
480	7	154	58	0	0	480	0	480	7	30	4	20	0		1	2	3	4	3	2	3	4	4	2	2	1	1	3	2	480	0	480	2	10	0	20	0		3	3	3	5	3	4	5	3	2	3	2
480	2	172	64	0	0	360	0	360	7	30	0		0		2	3	3	2	3	4	4	4	2	4	4	2	4	2	2	420	0	420	7	40	3	30	3	50	3	3	3	5	3	1	1	4	1	4	4
510	4	177	67	0	0	420	60	420	7	50	7	20	7	60	2	3	3	4	4	2	2	4	2	4	4	4	4	2	1	360	60	360	7	40	7	60	5	60	3	3	3	5	4	2	2	4	2	4	4
480	7	183	98	0	0	360	30	360	7	60	1	30	0		3	2	3	4	3	3	2	3	2	3	4	4	3	2	2	300	60	300	7	90	5	30	2	60	2	2	3	4	4	3	3	3	2	4	5
480	4	181	79	0	0	300	0	300	1	30	5	40	1	50	3	2	3	5	4	1	1	3	1	3	5	5	4	1	1	240	0	240	1	30	5	20	0	50	3	2	3	5	3	1	1	5	1	3	5
510	4	172	58	0	0	480	0	480	5	20	6	30	1	120	3	2	3	5	4	3	3	5	1	5	3	3	5	1	1	480	120	480	7	20	7	30	4	90	3	3	3	5	3	3	4	3	1	3	3
540	5	169	63	0	0	360	120	360	7	10	4	60	3	60	3	2	3	5	3	2	4	3	3	2	2	2	2	1	2	480	120	480	1	10	1	60	2	60	3	3	3	5	2	2	4	2	2	3	3
450	5	163	58	0	0	360	0	360	7	30	7	90	4	180	2	2	3	5	3	2	3	4	2	4	4	3	3	2	1	300	0	300	7	30	5	80	1	120	3	2	3	4	3	2	2	4	2	4	4
510	4	169	67	0	0	300	0	300	5	10	6	80	1	40	3	3	3	5	5	3	2	5	2	3	4	4	3	1	3	300	0	300	6	20	3	30	2	30	3	3	3	4	4	1	2	4	1	4	4
450	10	159	60	0	0	420	0	420	3	30	4	20	2	20	1	1	3	5	5	1	1	5	1	5	5	5	5	2	1	420	0	420	2	20	4	30	1	30	2	2	3	5	5	1	1	5	1	5	5
360	4	167	59	0	0	300	0	300	5	10	3	20	0		3	2	3	5	3	1	2	3	2	3	4	4	2	2	1	300	180	300	4	10	5	20	0		3	3	3	5	4	2	3	4	1	5	4
450	5	168	78	0	0	420	120	420	2	30	1	30	1	30	3	3	3	5	4	2	3	4	1	4	4	4	4	4	2	420	0	420	2	60	2	10	2	120	3	2	3	4	3	3	4	3	1	3	3
480	6	172	59	0	0	360	30	360	7	30	3	40	1	180	3	3	3	5	5	2	2	3	1	4	4	4	4	3	1	360	30	360	6	30	4	30	0	180	3	3	3	5	4	3	3	5	1	4	4
480	5	185	95	0	0	480	0	480	7	90	2			10	3	3	3	5	5	1	2	4	1	4	4	5	5	1	1	480	120	480	7	60	2	60	1	190	3	3	3	5	5	2	2	4	1	3	4
510	5	186	90	0	0	360	0	360	7		7	20	1	180	2	3	2	4	3	3	3	2	2	4	3	4	3	1	2	480	180	480	7	20	2	90	1	30	2	2	3	3	3	4	3	3	2	3	4
510	4	174	73	0	0	420	30	420	2	20	6	20	2	90	3	2	3	5	5	3	2	4	1	4	4	3	4	1	2	420	30	420	5	10	5	20	1	10	3	2	3	4	4	2	3	4	2	3	4
570	4	164	67	0	0	480	0	480	7	20	7	70	0		3	2	3	5	5	5	1	5	1	5	4	5	5	5	1	540	0	540	7	50	7	20	0		3	2	3	5	5	1	1	5	1	5	5
480	8	153	53	0	0	360	0	360	4	20	4	70	1	120	3	2	3	5	5	3	1	4	2	4	5	5	4	1	1	360	0	360	3	40	4	60	1	120	3	1	3	5	4	2	3	5	1	4	4
480	3	181	77	0	0	480	0	480	2	10	6	20	2	120	3	3	3	4	3	2	4	3	1	4	4	4	2	1	2	480	0	480	6	20	6	10	2	90	3	3	3	5	3	3	4	5	1	4	3
450	5	163	56	0	0	360	15	360	7	60	7	30	3	60	3	3	3	5	4	1	2	3	1	4	4	3	3	1	2	360	15	360	7	20	7	20	2	60	2	2	3	4	3	4	4	4	3	4	3
480	4	165	55	0	0	480	0	480	0		0		0		3	2	3	5	2	5	5	4	2	2	2	4	2	1	1	420	0	420	7	10	0		0		3	3	3	4	2	4	5	4	2	3	2
540	3	185	76	0	0	360	0	360	4	10	7	20	1	10	3	3	3	5	4	2	2	4	1	4	4	4	4	2	1	480	0	480	1	180	7	10	1	190	3	3	3	5	5	2	1	5	1	4	4
510	6	166	58	0	0	420		420	7	30	7	60	4	70	2	2	3	4	3	2	2	4	3	4	4	4	3	1	3	420	120	420	6	20	6	60	5	60	2	2	3	4	3	2	2	4	2	2	3
480	5	182	73	0	0	420	0	420	6	120	5	190	3	190	3	3	3	5	4	3	3	3	1	3	4	2	3	1	1	420	0	420	5	20	2	180	1	60	3	2	3	5	4	3	4	3	2	3	3
450	3	178	64	0	0	420	0	420	3	60	2	60	2	60	3	2	3	5	5	2	1	5	1	5	5	5	5	1	1
510	7	179	81	0	0	420	0	420	7	30	6	30	0		3	3	3	5	3	2	3	3	2	2	4	3	3	3	2	360	0	360	7	50	4	50	3	70	2	2	3	5	3	2	3	4	2	4	3
450	6	157	57	0	0	300	0	300	4	30	1	30	1	30	2	2	3	3	3	1	3	3	2	3	3	4	2	1	3	360	0	360	1	10	0		1	30	2	2	3	4	2	1	3	3	3	3	4
480	3	163	62	0	0	480	0	480	2	60	1	60	0		3	3	3	5	5	2	1	5	1	5	5	4	4	1	1	480	0	480	1	60	1	60	0		3	2	3	5	5	4	2	1	2	5	5
510	3	186	65	0	0	420	180	420	6	40	1	30	1	90	3	2	3	2	5	1	1	5	2	3	4	5	4	1	2	480	300	480	5	20	5	20	2	30	3	2	3	1	4	2	4	5	3	3	4
480	3	162	60	0	0	420	660	420	7	20	7	40	0		3	3	3	5	3	1	1	5	1	5	3	5	3	1	1	420	0	420	6	10	5	20	0		3	3	3	5	3	2	2	5	1	3	3
450	5	183	63	0	0	360	0	360	6	40	7	20	0		3	3	3	2	2	2	2	4	2	4	2	2	2	2	2	300	480	300	6	40	6	60	0		2	2	2	4	3	2	2	4	2	3	4
450	3	190	81	0	0	360	0	360	4	20	4	40	3	40	3	2	3	4	3	2	3	4	2	4	4	4	4	1	2	420	0	420	2	20	5	10	3	40	3	2	3	4	3	2	4	3	1	4	4
510	4	168	70	0	0	420	0	420	7	30	5	60	5	40	3	1	3	5	5	4	5	3	1	4	4	4	2	2	2
450	8	163	64	0	0	360	30	360	7	30	3	30	1	30	3	3	3	5	5	3	3	4	1	5	5	4	3	1	1	420	15	420	2	20	3	30	1	30	3	3	3	5	5	3	2	5	1	3	5
480	7	154	79	0	0	360	30	360	7	30	4	20	3	150	3	2	3	5	4	2	2	5	2	5	4	5	4	1	2	420	0	420	7	20	3	70	0		3	1	3	5	4	3	2	3	1	5	5
480	4	186	85	0	0	420	120	420	7	30	7	30	5	90	2	2	3	5	4	1	1	3	3	4	4	4	4	1	1
450	4	168	64	0	0	420	120	420	7		5		2		3	2	3	4	4	3	3	4	2	4	4	4	2	1	2	240	30	240	7	50	7	30	2	40	3	1	3	2	4	2	4	4	4	2	2
390	1	175	61	0	0	360	0	360	5	40	5	40	0		3	2	3	4	4	3	2	3	3	4	4	4	2	3	3	300	0	300	6	30	0		0		3	2	3	4	3	3	4	2	2	3	3
420	5	186	100	0	0	300	15	300	2	10	3	30	2	120	3	1	3	5	3	1	3	3	2	4	4	4	4	3	2	360	30	360	0	10	1	30	1	60	2	1	3	4	4	1	2	3	2	4	4
480	4	162	56	0	0	360	0	360	7	30	0		1	60	3	3	3	5	5	1	1	3	1	5	5	5	5	5	1
450	3	166	60	0	0	420	0	420	7	70	3	80	2	40	2	1	3	5	4	5	3	3	1	4	3	4	3	1	2	360	0	360	7	30	4	30	4	30	2	1	3	5	3	4	4	4	2	3	3
510	7	170	85	0	0	480		480	1	60	1	60	0		3	2	3	5	3	4	5	3	1	3	3	3	3	1	1	420	0	420	1	120	1	120	0		3	3	3	5	3	3	5	3	3	3	3
480	5	172	62	0	0	420	0	420	5	30	0		0		1	2	3	5	2	3	5	3	3	1	3	3	3	1	2
480	4	165	80	0	0	420	0	420	4	20	4	40	0		2	2	3	5	4	2	4	4	2	3	4	2	3	3	2	420	0	420	3	30	3	50	0		3	2	3	5	4	3	4	3	3	2	3
450	7	157	67	0	0	420	180	420	7	30	1	10	0		2	2	3	5	4	4	3	3	2	4	4	4	4	1	2
510	6	165	69	0	0	480	30	480	5	50	2	180	1	60	2	2	3	5	3	2	5	4	3	4	4	2	2	2	2	420	15	420	5	60	7	30	0	60	3	3	3	5	3	4	5	4	2	4	3
510	3	181	62	0	0	420	0	420	3	10	1	60	0		3	1	3	5	2	2	4	4	3	3	3	2	3	3	2
480	7	167	76	0	0	360	0	360	2	20	0		0		3	2	3	4	3	2	2	5	1	4	4	4	3	2	2	300	0	300	2	10	1	10	0		3	2	3	5	3	2	2	4	1	3	4
510	4	186	110	0	0	480	240	480	5	20	7	90	0		3	2	3	4	3	1	4	2	2	4	4	4	3	1	2
540	4	168	63	0	0	300	180	300	7	30	7	30	0		3	2	3	5	5	1	1	4	1	3	4	4	3	2	2
480	5	186	76	0	0	240	15	240	4	40	5	20	4	40	3	2	3	4	3	2	2	3	2	4	4	2	4	3	3	300	15	300	3	30	5	20	3	30	3	2	3	3	4	3	4	3	2	4	4
450	4	154	53	0	0	360	0	360	7	10	1	20	2	60	3	3	3	5	4	1	2	4	1	2	3	2	3	1	2
360	3	163	56	0	0	360	0	360	6	20	1	60	1	90	3	3	3	5	4	1	2	3	1	3	4	5	4	1	2	300	0	300	4	60	1	60	2	60	3	2	3	5	5	2	2	3	2	3	4
480	3	181	74	0	0	420	0	420	4	30	5	30	3	120	3	3	3	5	4	3	2	3	1	4	4	3	3	1	2	480	0	480	3	30	5	30	3	120	3	3	3	4	4	2	2	4	1	4	4
450	7	186	87	0	0	420	60	420	4	10	2	20	2	90	3	2	3	5	4	3	2	3	1	4	4	4	3	1	2	420	60	420	1	30	2	10	2	120	2	2	3	5	3	3	3	4	2	4	4
450	2	186	74	0	0	420	0	420	6	40	6	60	2	40	3	3	3	5	4	4	4	3	2	4	4	3	3	2	2
510	4	167	58	0	0	480	45	480	7	50	7	30	2	10	2	2	3	5	4	3	3	3	1	3	3	2	3	1	2	360	60	360	7	80	7	30	2	30	3	3	3	5	4	2	4	2	1	3	3
510	5	174	68	0	0				0		0		0		2	2	3	5	3	2	3	3	3	3	5	4	3	1	1				1	10	0		0		2	2	2	5	3	2	3	2	2	3	3
480	3	160	66	0	0	360	0	360	5	20	0	60	1	70	3	2	3	5	4	1	1	4	1	3	4	4	3	4	2	420	0	420	2	20	0		2	60	3	1	3	5	4	1	1	4	1	4	5
510	4	160	84	0	0	360	0	360	2	60	2	120	0		3	2	3	4	4	3	2	4	3	3	4	4	4	2	1	420	30	420	1	30	0		0		3	2	3	2	3	3	2	5	2	3	3
510	3	167	70	0	0	420	0	420	7	30	2	20	0		3	2	3	5	3	1	1	5	1	5	5	3	3	1	1	360	0	360	7	10	1	30	0		3	2	3	5	5	1	2	5	1	5	5
480	5	168	63	0	0	420	60	420	3	30	5	30	1	40	3	3	3	5	3	2	4	3	4	5	2	2	2	1	1	420	0	420	4	20	4	20	0		3	3	3	5	3	2	4	5	4	4	3
450	7	169	69	0	0	360	0	360	0		1	60	0		3	3	3	5	4	2	3	4	1	5	5	4	3	4	1
480	5	162	66	0	0	360	0	360	7	30	7	50	4	90	3	2	3	5	3	3	1	3	3	3	3	4	3	1	2	420	15	420	7	40	7	50	4	60	2	2	3	2	3	1	1	2	3	3	3
480	6	163	61	0	0	420	15	420	0		5	40	0		3	2	3	4	4	3	3	4	2	4	4	4	4	1	2	420	15	420	1	10	6	40	2	30	3	2	3	3	3	3	3	3	3	3	3
510	3	186	81	0	0	420	0	420	6	20	7	20	0		2	2	2	3	4	2	3	3	3	4	4	4	4	1	2
480	5	165	60	0	0	420	30	420	2	80	0		0		2	2	3	4	4	1	2	3	2	4	4	4	3	1	2
540	6	160	68	0	0	420	60	420	4	20	4	50	1	30	2	2	3	5	3	2	4	4	1	3	3	2	4	2	3	480	30	480	4	30	4	60	0		3	2	3	5	3	3	4	2	2	2	4
480	5	167	67	0	0	360	60	360	7	40	3	60	2	40	3	2	3	5	5	3	1	4	1	4	4	3	4	1	1	360	60	360	6	60	1	30	3	40	2	1	3	5	3	3	2	4	1	3	3
480	6	161	45	0	0	480	30	480	2	60	2	60	0		3	2	3	5	3	2	4	3	3	4	4	2	3	1	1	420	30	420	0	60	3	60	0		3	2	3	3	3	4	4	4	3	2	2
480	6	185	85	0	0	420	0	420	7	40	5	40	3	70	2	2	3	4	2	3	2	4	2	3	4	4	3	2	2
510	4	182	65	0	0	480	0	480	7	20	5	20	0		2	2	3	4	4	2	3	3	1	4	4	4	2	1	2		0		6	30	4	20	2	120	3	2	3	5	3	2	3	2	2	4	5
510	8	176	70	0	0	360	0	360	1	90	5	30	0		3	2	3	5	4	3	2	4	2	5	5	4	3	1	1	420	45	420	3	30	7	30	1	40	2	3	3	5	4	2	3	4	2	4	3
480	4	168	65	0	0	360	0	360	5	20	4	40	1	30	3	3	3	3	4	2	2	2	2	4	4	4	2	2	2	420	0	420	5	20	4	40	1	30	3	3	3	4	4	2	2	2	2	4	4
[truncated: 7 more columns]
